# Supplementary material for: Small Cell Carcinoma of the Ovary, Hypercalcemic Type (SCCOHT) beyond SMARCA4 Mutations: A Comprehensive Genomic Analysis
Source: Cells. 2020 Jun 19;9(6):1496. doi: 10.3390/cells9061496 (PMC7349095; doi:10.3390/cells9061496)
Supplement: Supplementary file 1 [file cells-09-01496-s001.zip]

Archive with 4 entries (3 files):
- cells-772761-supp-final-3/
- cells-772761-supp-final-3/cells-772761-Suppl-final 2.pdf
- cells-772761-supp-final-3/Supplementary figure 1 SCCOHT.jpg
- cells-772761-supp-final-3/Supplementary_tables_v9.xlsx
